# Supplementary material for: Ugandaltica gen. n., a tiny flea beetle from the forest canopy in Central Africa (Coleoptera, Chrysomelidae, Galerucinae, Alticini)
Source: Zookeys. 2018 Mar 27;(746):123–36. doi: 10.3897/zookeys.746.23637 (PMC5904385; doi:10.3897/zookeys.746.23637)
Supplement: XML Treatment for Ugandaltica [file zookeys.746.23637-treatment1.xml]

<!DOCTYPE tp:taxon-treatment
  PUBLIC "-//TaxonX//DTD Taxonomic Treatment Publishing DTD v0 20100105//EN" "tax-treatment-NSO.dtd">
<tp:taxon-treatment xmlns:tp="http://www.plazi.org/taxpub"><tp:treatment-meta><kwd-group><label>Taxon classification</label><kwd><named-content xmlns:xlink="http://www.w3.org/1999/xlink" content-type="kingdom">Animalia</named-content></kwd><kwd><named-content xmlns:xlink="http://www.w3.org/1999/xlink" content-type="order">Coleoptera</named-content></kwd><kwd><named-content xmlns:xlink="http://www.w3.org/1999/xlink" content-type="family">Chrysomelidae</named-content></kwd></kwd-group><mixed-citation publication-type="journal"><person-group><name><surname>D’Alessandro</surname><given-names>Paola</given-names></name><name><surname>Biondi</surname><given-names>Maurizio</given-names></name></person-group><article-title>
          <italic><tp:taxon-name><tp:taxon-name-part taxon-name-part-type="genus" reg="Ugandaltica">Ugandaltica</tp:taxon-name-part></tp:taxon-name></italic> gen. n., a tiny flea beetle from the forest canopy in Central Africa (<tp:taxon-name><tp:taxon-name-part taxon-name-part-type="order">Coleoptera</tp:taxon-name-part></tp:taxon-name>, <tp:taxon-name><tp:taxon-name-part taxon-name-part-type="family">Chrysomelidae</tp:taxon-name-part></tp:taxon-name>, <tp:taxon-name><tp:taxon-name-part taxon-name-part-type="subfamily">Galerucinae</tp:taxon-name-part></tp:taxon-name>, <tp:taxon-name><tp:taxon-name-part taxon-name-part-type="tribe">Alticini</tp:taxon-name-part></tp:taxon-name>)</article-title><source>Zookeys</source><day>27</day><month>3</month><year>2018</year><volume>2018</volume><issue>746</issue><fpage>123</fpage><lpage>136</lpage><pub-id pub-id-type="doi">10.3897/zookeys.746.23637</pub-id></mixed-citation></tp:treatment-meta><tp:nomenclature><tp:taxon-name>
            <tp:taxon-name-part taxon-name-part-type="genus" reg="Ugandaltica">Ugandaltica</tp:taxon-name-part>
            <object-id xmlns:xlink="http://www.w3.org/1999/xlink" content-type="zoobank" xlink:type="simple">http://zoobank.org/3118EF6B-DA2C-4F3D-AB9F-BABED77FCC33</object-id>
          </tp:taxon-name><tp:taxon-status xmlns:xlink="http://www.w3.org/1999/xlink" xlink:type="simple">gen. n.</tp:taxon-status></tp:nomenclature><tp:treatment-sec sec-type="diagnosis" id="SECID0EMAAE"><title>Diagnosis.</title><p>The very small size, convex body, and rather short antennae (Fig. <xref ref-type="fig" rid="F1">1A</xref>) make the new genus similar to the “moss-inhabiting genera”, mainly widespread in the Palaearctic and Oriental Regions (<xref ref-type="bibr" rid="B38">Konstantinov et al. 2013</xref>, <xref ref-type="bibr" rid="B26">Damaška and Konstantinov 2016</xref>, <xref ref-type="bibr" rid="B42">Ruan et al. 2017</xref>). This habitus is, therefore, a clear example of adaptive convergence. The diagnostic characters of the “moss-inhabiting genera” are notably different <!--PageBreak-->from those of <italic><tp:taxon-name><tp:taxon-name-part taxon-name-part-type="genus" reg="Ugandaltica">Ugandaltica</tp:taxon-name-part></tp:taxon-name></italic> gen. n., which is also not associated with mosses (see below). Among the Afrotropical flea beetle fauna, <italic><tp:taxon-name><tp:taxon-name-part taxon-name-part-type="genus" reg="Bezdekaltica">Bezdekaltica</tp:taxon-name-part></tp:taxon-name></italic> Döberl from Socotra Island (<xref ref-type="bibr" rid="B30">Döberl 2012</xref>), <italic><tp:taxon-name><tp:taxon-name-part taxon-name-part-type="genus" reg="Jacobyana">Jacobyana</tp:taxon-name-part></tp:taxon-name></italic> Maulik from the Oriental and Afrotropical regions (<xref ref-type="bibr" rid="B10">Biondi and D’Alessandro 2011</xref>), and <italic><tp:taxon-name><tp:taxon-name-part taxon-name-part-type="genus" reg="Stegnaspea">Stegnaspea</tp:taxon-name-part></tp:taxon-name></italic> Baly from the Republic of South Africa and Tristan da Cunha (<xref ref-type="bibr" rid="B22">D’Alessandro et al. 2012</xref>) show a similar general morphology.</p><fig id="F1" position="float" orientation="portrait"><label>Figure 1.</label><caption><p>
                <italic><tp:taxon-name><tp:taxon-name-part taxon-name-part-type="genus" reg="Ugandaltica">Ugandaltica</tp:taxon-name-part> <tp:taxon-name-part taxon-name-part-type="species" reg="wagneri">wagneri</tp:taxon-name-part></tp:taxon-name></italic> sp. n. <bold>A</bold> Habitus of male holotype in dorsal view <bold>B</bold> Collecting site (black dot). Scale bar: 1 mm.</p></caption><graphic xmlns:xlink="http://www.w3.org/1999/xlink" xlink:href="zookeys-746-123-g001.jpg" position="float" orientation="portrait" xlink:type="simple" id="oo_192983.jpg"/></fig><p>The genus <italic><tp:taxon-name><tp:taxon-name-part taxon-name-part-type="genus" reg="Stegnaspea">Stegnaspea</tp:taxon-name-part></tp:taxon-name></italic> is immediately distinguishable from <italic><tp:taxon-name><tp:taxon-name-part taxon-name-part-type="genus" reg="Ugandaltica">Ugandaltica</tp:taxon-name-part></tp:taxon-name></italic> gen. n. by the lack of a scutellum, along with several other characters, concerning among others the head sculpture, shape of the maxillary palpi, shape of the pronotum and pronotal sculpture, elytral surface, male and female genitalia, and the metafemoral extensor tendon (<xref ref-type="bibr" rid="B22">D’Alessandro et al. 2012</xref>).</p><p>The genus <italic><tp:taxon-name><tp:taxon-name-part taxon-name-part-type="genus" reg="Jacobyana">Jacobyana</tp:taxon-name-part></tp:taxon-name></italic> shows some similarities with the new genus in its pronotal shape and sculpture, first two antennomeres, and the metafemoral extensor tendon (<xref ref-type="bibr" rid="B10">Biondi and D’Alessandro 2011</xref>). However, it is easily distinguishable from this genus by the shape and sculpture of the head, shape of the distal antennomeres, anterior angles of the pronotum, third and fourth visible tarsomeres, and the rather different male and female genitalia.</p><p>
            <italic><tp:taxon-name><tp:taxon-name-part taxon-name-part-type="genus" reg="Bezdekaltica">Bezdekaltica</tp:taxon-name-part></tp:taxon-name></italic>, a genus known only from the species <italic><tp:taxon-name><tp:taxon-name-part taxon-name-part-type="genus" reg="Bezdekaltica">B.</tp:taxon-name-part> <tp:taxon-name-part taxon-name-part-type="species" reg="socotrana">socotrana</tp:taxon-name-part></tp:taxon-name></italic> Döberl, shares along with its general shape (<xref ref-type="bibr" rid="B30">Döberl 2012</xref>) some aedeagal characteristics with <italic><tp:taxon-name><tp:taxon-name-part taxon-name-part-type="genus" reg="Ugandaltica">Ugandaltica</tp:taxon-name-part></tp:taxon-name></italic> gen. n., such as the absence of sculpture, the presence of rather big pores on the surface, and the peculiar shape of the phallobasis (Figs <xref ref-type="fig" rid="F3">3C</xref>, <xref ref-type="fig" rid="F4">4C</xref>). Notwithstanding these similarities in the aedeagus, considered a likely indicator of real affinity, differences in the female genitalia (Figs <xref ref-type="fig" rid="F3">3D</xref>, <xref ref-type="fig" rid="F4">4D</xref>), head and pronotal sculpture, the shape of antennomeres, palpi, prosternum, and the tarsi (<xref ref-type="bibr" rid="B30">Döberl 2012</xref>), allow us to consider <!--PageBreak--><italic><tp:taxon-name><tp:taxon-name-part taxon-name-part-type="genus" reg="Ugandaltica">Ugandaltica</tp:taxon-name-part></tp:taxon-name></italic> gen. n. as a different genus. <italic><tp:taxon-name><tp:taxon-name-part taxon-name-part-type="genus" reg="Bezdekaltica">Bezdekaltica</tp:taxon-name-part></tp:taxon-name></italic> specifically differs from <italic><tp:taxon-name><tp:taxon-name-part taxon-name-part-type="genus" reg="Ugandaltica">Ugandaltica</tp:taxon-name-part></tp:taxon-name></italic> gen. n. in having: deeply incised frontal grooves which connect in the middle of the frons (Fig. <xref ref-type="fig" rid="F4">4A</xref>); an anteriorly and posteriorly bordered pronotum, with short longitudinal lateral impressions touching pronotal base (Fig. <xref ref-type="fig" rid="F4">4A</xref>); sharp maxillary palpi (Fig. <xref ref-type="fig" rid="F4">4B</xref>); the third tarsomere larger than the second, and slender fourth visible tarsomeres; antennomeres which are clearly more homogenous in shape; and the prosternum wider anteriorly than the intercoxal prothoracic process (Fig. <xref ref-type="fig" rid="F4">4B</xref>). In addition, <italic><tp:taxon-name><tp:taxon-name-part taxon-name-part-type="genus" reg="Bezdekaltica">Bezdekaltica</tp:taxon-name-part></tp:taxon-name></italic> has closed procoxal cavities, this is contrary to the statement reported by <xref ref-type="bibr" rid="B30">Döberl (2012)</xref>, which also separates it from <italic><tp:taxon-name><tp:taxon-name-part taxon-name-part-type="genus" reg="Ugandaltica">Ugandaltica</tp:taxon-name-part></tp:taxon-name></italic> gen. n. (Fig. <xref ref-type="fig" rid="F4">4B</xref>).</p></tp:treatment-sec><tp:treatment-sec sec-type="description" id="SECID0EYHAE"><title>Description.</title><p>The new genus is established on the following set of characters. Body roundish, clearly convex, glabrous (Fig. <xref ref-type="fig" rid="F1">1A</xref>). Frons and vertex smooth; frontal tubercles absent; frontal grooves distinctly impressed, extending from upper ocular margin to antennal socket on each side; genae moderately elongate; maxillary palpi four-segmented, thickset; labial palpi three-segmented (Fig. <xref ref-type="fig" rid="F2">2A, C</xref>). Antennae slightly shorter than half the body length (Fig. <xref ref-type="fig" rid="F1">1A</xref>); antennomeres 1-2 distinctly larger than the rest; antennomere 7 distinctly larger than adjacent antennomeres (Fig. <xref ref-type="fig" rid="F2">2A</xref>). Pronotum sub-trapezoidal, slightly wider posteriorly, distinctly transverse, and distinctly rounded laterally, as wide as elytral base basally; anterior and basal margin not bordered; basal margin distinctly sinuous; lateral margin moderately expanded; anterior angles distinct and prominent, obliquely bevelled; posterior angles with a slightly prominent setigerous pore; punctation clearly impressed (Fig. <xref ref-type="fig" rid="F2">2B</xref>). Scutellum slightly elongate, roundish apically (Fig. <xref ref-type="fig" rid="F2">2B</xref>). Elytra indistinctly elongate, entirely covering pygidium, strongly arcuate laterally, jointly rounded apically; lateral margin moderately expanded up to sub-apical part of elytra, slightly visible in dorsal view; punctation arranged in 9 (+ 1 scutellar) regular rows, distinctly impressed but becoming shallower towards the elytral apex; humeral callus distinctly prominent; elytral epipleurae horizontally orientated, slightly visible laterally up to apical fourth of elytra (Figs <xref ref-type="fig" rid="F1">1A</xref>, <xref ref-type="fig" rid="F2">2D</xref>). Macropterous metathoracic wings. Hind femora clearly swollen; tibiae straight, not channeled, external margin not dentate; apical spur only present on hind tibiae, simple, and moderately elongate; third tarsomere of all legs about as narrow as second; ungual tarsomere of all legs slightly enlarged; and tarsal claws sub-appendiculate (Figs <xref ref-type="fig" rid="F2">2D</xref>, <xref ref-type="fig" rid="F3">3A</xref>). Prosternum clearly narrower anteriorly than intercoxal prothoracic process; and procoxal cavities open (Fig. <xref ref-type="fig" rid="F2">2C</xref>). Metafemoral extensor tendon with extended arm of dorsal lobe moderately elongate and slightly depressed; basal angle of ventral lobe acute; dorsal margin of ventral lobe straight, distinctly oblique; recurved flange distinctly sclerotized; dorsal-basal angle of the tendon almost right angled; ventral-basal angle of tendon widely obtuse; basal edge of tendon slightly curved (Fig. <xref ref-type="fig" rid="F3">3B</xref>). The metafemoral extensor tendon of this new genus is similar to those of the <italic><tp:taxon-name><tp:taxon-name-part taxon-name-part-type="genus" reg="Psylliodes">Psylliodes</tp:taxon-name-part></tp:taxon-name></italic> morpho-group (<xref ref-type="bibr" rid="B34">Furth and Suzuki 1998</xref>), but most likely constitutes a new morpho-group, which will include <italic><tp:taxon-name><tp:taxon-name-part taxon-name-part-type="genus" reg="Jacobyana">Jacobyana</tp:taxon-name-part></tp:taxon-name></italic>. Aedeagal surface without any complex sculpture, but with evident pores; phallobasis widely rounded basally; aedeagus distinctly curved in lateral view (Fig. <xref ref-type="fig" rid="F3">3C</xref>). Spermatheca of the “alticine type” (Type A of <xref ref-type="bibr" rid="B33">Furth and Suzuki 1994</xref>), with distal part distinct from basal part, ductus uncoiled, laterally inserted, and not invaginated in the basal part; <!--PageBreak-->neck not distinctly separate from basal part; apical part thicker than neck and distinctly separate (Fig. <xref ref-type="fig" rid="F3">3D</xref>). Tignum and vaginal palpi as in Fig. <xref ref-type="fig" rid="F3">3D</xref>.</p><fig id="F2" position="float" orientation="portrait"><label>Figure 2.</label><caption><p>Morphological characters of <italic><tp:taxon-name><tp:taxon-name-part taxon-name-part-type="genus" reg="Ugandaltica">Ugandaltica</tp:taxon-name-part> <tp:taxon-name-part taxon-name-part-type="species" reg="wagneri">wagneri</tp:taxon-name-part></tp:taxon-name></italic> sp. n. <bold>A</bold> Head in dorsal view: 2<sup>nd</sup> = second antennal segment, 7<sup>th</sup> = seventh antennal segment, fc = frontal carina, fg = frontal groove, mp = maxillary palpus <bold>B</bold> pronotum: aa = anterior angle, am = anterior margin, pa = posterior angle, pm = posterior margin, sc = scutellum <bold>C</bold> Head in ventral view, prosternum and mesosternum: lp = labial palpus, mp = maxillary palpus, pip = prosternal intercoxal process, pc = procoxal cavity <bold>D</bold> Habitus of a female in ventral view: ee = elytral epipleurae. Scale bar: 150 µm (<bold>A</bold>); 300 µm (<bold>B</bold>, <bold>C</bold>); 500 µm (<bold>D</bold>).</p></caption><graphic xmlns:xlink="http://www.w3.org/1999/xlink" xlink:href="zookeys-746-123-g002.jpg" position="float" orientation="portrait" xlink:type="simple" id="oo_192984.jpg"/></fig><fig id="F3" position="float" orientation="portrait"><label>Figure 3.</label><caption><p>Morphological characters of <italic><tp:taxon-name><tp:taxon-name-part taxon-name-part-type="genus" reg="Ugandaltica">Ugandaltica</tp:taxon-name-part> <tp:taxon-name-part taxon-name-part-type="species" reg="wagneri">wagneri</tp:taxon-name-part></tp:taxon-name></italic> sp. n. <bold>A</bold> Distal part of hind tibia, and hind tarsus: 2<sup>nd</sup> = second tarsomere, 3<sup>rd</sup> = third tarsomere, 4<sup>th</sup> = fourth visible tarsomere, as = apical spur of hind tibia <bold>B</bold> Metafemoral extensor tendon: ba = basal angle of ventral lobe, be = basal edge of tendon, dba = dorsal-basal angle of tendon, dl = dorsal lobe, dev = dorsal edge of ventral lobe, ea = extended arm of dorsal lobe, rf = recurve flange, vl = ventral lobe <bold>C</bold> Aedeagus: d = dorsal view, l = lateral view, v = ventral view <bold>D</bold> Female genitalia: sp = spermatheca, tg = tignum, vp = vaginal palpi. Scale bar: 100 µm (<bold>A</bold>); 50 µm (<bold>B</bold>); 200 µm (<bold>C</bold>, <bold>D</bold>)</p></caption><graphic xmlns:xlink="http://www.w3.org/1999/xlink" xlink:href="zookeys-746-123-g003.jpg" position="float" orientation="portrait" xlink:type="simple" id="oo_192985.jpg"/></fig><fig id="F4" position="float" orientation="portrait"><label>Figure 4.</label><caption><p>Morphological characters of <italic><tp:taxon-name><tp:taxon-name-part taxon-name-part-type="genus" reg="Bezdekaltica">Bezdekaltica</tp:taxon-name-part> <tp:taxon-name-part taxon-name-part-type="species" reg="socotrana">socotrana</tp:taxon-name-part></tp:taxon-name></italic> Döberl, paratypes, Yemen, Socotra Island, Dixam plateau, Firmihin, <italic><tp:taxon-name><tp:taxon-name-part taxon-name-part-type="genus" reg="Dracaena">Dracaena</tp:taxon-name-part></tp:taxon-name></italic> forest, <named-content xmlns:xlink="http://www.w3.org/1999/xlink" content-type="dwc:verbatimCoordinates" xlink:type="simple"><named-content content-type="geo-json" specific-use="{&#34;type&#34;:&#34;Point&#34;,&#34;coordinates&#34;:[54.018333,12.476667]}" id="NCID0EJOAE" xlink:type="simple">12°28.6'N, 54°01.1'E</named-content></named-content>, 490 m, 15–16.xi.2010, J. Bezdĕk leg. (<abbrev xmlns:xlink="http://www.w3.org/1999/xlink" xlink:title="collection of M. Biondi" id="ABBRID0EOOAE" xlink:type="simple">BAQ</abbrev>). <bold>A</bold> pronotum: am = anterior margin, fg = frontal groove, lli = lateral longitudinal impression, pm = posterior margin <bold>B</bold> Head in ventral view, prosternum and mesosternum: mp = maxillary palpus, pc = procoxal cavity, pip = prosternal intercoxal process <bold>C</bold> Aedeagus: d = dorsal view, l = lateral view, v = ventral view <bold>D</bold> Female genitalia: sp = spermatheca, tg = tignum, vp = vaginal palpi. Scale bar: 250 µm (<bold>A</bold>); 300 µm (<bold>B</bold>); 200 µm (<bold>C</bold>); 150 µm (<bold>D</bold>).</p></caption><graphic xmlns:xlink="http://www.w3.org/1999/xlink" xlink:href="zookeys-746-123-g004.jpg" position="float" orientation="portrait" xlink:type="simple" id="oo_192986.jpg"/></fig></tp:treatment-sec><tp:treatment-sec sec-type="etymology" id="SECID0EHPAE"><title>Etymology.</title><p>This new genus is named after Uganda, the country in which it was collected. Female gender.</p></tp:treatment-sec><tp:treatment-sec sec-type="type species" id="SECID0EMPAE"><title>Type species.</title><p>
            <italic><tp:taxon-name><tp:taxon-name-part taxon-name-part-type="genus" reg="Ugandaltica">Ugandaltica</tp:taxon-name-part> <tp:taxon-name-part taxon-name-part-type="species" reg="wagneri">wagneri</tp:taxon-name-part></tp:taxon-name></italic> sp. n.</p></tp:treatment-sec><tp:treatment-sec sec-type="distribution" id="SECID0E4PAE"><title>Distribution.</title><p>Central Africa (Uganda) (Fig. <xref ref-type="fig" rid="F1">1B</xref>).</p></tp:treatment-sec><ref-list><ref id="B38"><mixed-citation xmlns:xlink="http://www.w3.org/1999/xlink" xlink:type="simple">
          <person-group><name name-style="western"><surname>Konstantinov</surname><given-names>A</given-names></name><name name-style="western"><surname>Chamorro</surname><given-names>ML</given-names></name><name name-style="western"><surname>Prathapan</surname><given-names>KD</given-names></name><name name-style="western"><surname>Ge</surname><given-names>S-Q</given-names></name><name name-style="western"><surname>Yang</surname><given-names>X-K</given-names></name></person-group> (<year>2013</year>) <article-title>Moss-inhabiting flea beetles (<tp:taxon-name><tp:taxon-name-part taxon-name-part-type="order">Coleoptera</tp:taxon-name-part></tp:taxon-name>: <tp:taxon-name><tp:taxon-name-part taxon-name-part-type="family">Chrysomelidae</tp:taxon-name-part></tp:taxon-name>: <tp:taxon-name><tp:taxon-name-part taxon-name-part-type="subfamily">Galerucinae</tp:taxon-name-part></tp:taxon-name>: <tp:taxon-name><tp:taxon-name-part taxon-name-part-type="tribe">Alticini</tp:taxon-name-part></tp:taxon-name>) with description of a new genus from Cangshan, China.</article-title> <source>Journal of Natural History</source> <volume>47</volume>(<issue>37–38</issue>): <fpage>2459</fpage>–<lpage>2477</lpage>. <ext-link xlink:type="simple" ext-link-type="doi" xlink:href="10.1080/00222933.2012.763068">https://doi.org/10.1080/00222933.2012.763068</ext-link></mixed-citation></ref><ref id="B26"><mixed-citation xmlns:xlink="http://www.w3.org/1999/xlink" xlink:type="simple">
          <person-group><name name-style="western"><surname>Damaška</surname><given-names>A</given-names></name><name name-style="western"><surname>Konstantinov</surname><given-names>A</given-names></name></person-group> (<year>2016</year>) <article-title>A new species of <italic><tp:taxon-name><tp:taxon-name-part taxon-name-part-type="genus">Cangshanaltica</tp:taxon-name-part></tp:taxon-name></italic> Konstantinov et al., a mossinhabiting flea beetle from Thailand (<tp:taxon-name><tp:taxon-name-part taxon-name-part-type="order">Coleoptera</tp:taxon-name-part></tp:taxon-name>: <tp:taxon-name><tp:taxon-name-part taxon-name-part-type="family">Chrysomelidae</tp:taxon-name-part></tp:taxon-name>: <tp:taxon-name><tp:taxon-name-part taxon-name-part-type="subfamily">Galerucinae</tp:taxon-name-part></tp:taxon-name>: <tp:taxon-name><tp:taxon-name-part taxon-name-part-type="tribe">Alticini</tp:taxon-name-part></tp:taxon-name>).</article-title> <source>Zootaxa</source> <volume>4107</volume>(<issue>1</issue>): <fpage>093</fpage>–<lpage>097</lpage>. <ext-link xlink:type="simple" ext-link-type="doi" xlink:href="10.11646/zootaxa.4107.1.7">https://doi.org/10.11646/zootaxa.4107.1.7</ext-link></mixed-citation></ref><ref id="B42"><mixed-citation xmlns:xlink="http://www.w3.org/1999/xlink" xlink:type="simple">
          <person-group><name name-style="western"><surname>Ruan</surname><given-names>Y</given-names></name><name name-style="western"><surname>Konstantinov</surname><given-names>AS</given-names></name><name name-style="western"><surname>Prathapan</surname><given-names>KD</given-names></name><name name-style="western"><surname>Yang</surname><given-names>X</given-names></name></person-group> (<year>2017</year>) <article-title>Contributions to the knowledge of Chinese flea beetle fauna (II): <italic><tp:taxon-name><tp:taxon-name-part taxon-name-part-type="genus">Baoshanaltica</tp:taxon-name-part></tp:taxon-name></italic> new genus and <italic><tp:taxon-name><tp:taxon-name-part taxon-name-part-type="genus">Sinosphaera</tp:taxon-name-part></tp:taxon-name></italic> new genus (<tp:taxon-name><tp:taxon-name-part taxon-name-part-type="order">Coleoptera</tp:taxon-name-part></tp:taxon-name>, <tp:taxon-name><tp:taxon-name-part taxon-name-part-type="family">Chrysomelidae</tp:taxon-name-part></tp:taxon-name>, <tp:taxon-name><tp:taxon-name-part taxon-name-part-type="subfamily">Galerucinae</tp:taxon-name-part></tp:taxon-name>, <tp:taxon-name><tp:taxon-name-part taxon-name-part-type="tribe">Alticini</tp:taxon-name-part></tp:taxon-name>).</article-title> <source>ZooKeys</source> <volume>720</volume>: <fpage>103</fpage>–<lpage>120</lpage>. <ext-link xlink:type="simple" ext-link-type="doi" xlink:href="10.3897/zookeys.720.12715">https://doi.org/10.3897/zookeys.720.12715</ext-link></mixed-citation></ref><ref id="B30"><mixed-citation xmlns:xlink="http://www.w3.org/1999/xlink" xlink:type="simple">
          <person-group><name name-style="western"><surname>Döberl</surname><given-names>M</given-names></name></person-group> (<year>2012</year>) <article-title><tp:taxon-name><tp:taxon-name-part taxon-name-part-type="subfamily">Alticinae</tp:taxon-name-part></tp:taxon-name> (<tp:taxon-name><tp:taxon-name-part taxon-name-part-type="order">Coleoptera</tp:taxon-name-part></tp:taxon-name>: <tp:taxon-name><tp:taxon-name-part taxon-name-part-type="family">Chrysomelidae</tp:taxon-name-part></tp:taxon-name>) of Socotra Island.</article-title> In: <person-group><name name-style="western"><surname>Hájek</surname><given-names>J</given-names></name><name name-style="western"><surname>Beždek</surname><given-names>J</given-names></name></person-group> (<role>Eds</role>) <issue-title>Insect biodiversity of the Socotra Archipelago.</issue-title> <source>Acta Entomologica Musei Nationalis Pragae 52 (Supplementum 2)</source>, <fpage>429</fpage>–<lpage>447</lpage>.</mixed-citation></ref><ref id="B10"><mixed-citation xmlns:xlink="http://www.w3.org/1999/xlink" xlink:type="simple">
          <person-group><name name-style="western"><surname>Biondi</surname><given-names>M</given-names></name><name name-style="western"><surname>D’Alessandro</surname><given-names>P</given-names></name></person-group> (<year>2011</year>) <article-title><italic><tp:taxon-name><tp:taxon-name-part taxon-name-part-type="genus">Jacobyana</tp:taxon-name-part></tp:taxon-name></italic> Maulik, an Oriental flea beetle genus new for the Afrotropical Region with description of three new species from Central and Southern Africa (<tp:taxon-name><tp:taxon-name-part taxon-name-part-type="order">Coleoptera</tp:taxon-name-part></tp:taxon-name>, <tp:taxon-name><tp:taxon-name-part taxon-name-part-type="family">Chrysomelidae</tp:taxon-name-part></tp:taxon-name>, <tp:taxon-name><tp:taxon-name-part taxon-name-part-type="subfamily">Alticinae</tp:taxon-name-part></tp:taxon-name>).</article-title> <source>ZooKeys</source> <volume>86</volume>: <fpage>47</fpage>–<lpage>59</lpage>. <ext-link xlink:type="simple" ext-link-type="doi" xlink:href="10.3897/zookeys.86.804">https://doi.org/10.3897/zookeys.86.804</ext-link></mixed-citation></ref><ref id="B22"><mixed-citation xmlns:xlink="http://www.w3.org/1999/xlink" xlink:type="simple">
          <person-group><name name-style="western"><surname>D’Alessandro</surname><given-names>P</given-names></name><name name-style="western"><surname>Grobbelaar</surname><given-names>E</given-names></name><name name-style="western"><surname>Biondi</surname><given-names>M</given-names></name></person-group> (<year>2012</year>) <article-title>Revision of the genus <italic><tp:taxon-name><tp:taxon-name-part taxon-name-part-type="genus">Stegnaspea</tp:taxon-name-part></tp:taxon-name></italic> Baly with descriptions of five new species from southern Africa (<tp:taxon-name><tp:taxon-name-part taxon-name-part-type="order">Coleoptera</tp:taxon-name-part></tp:taxon-name>, <tp:taxon-name><tp:taxon-name-part taxon-name-part-type="family">Chrysomelidae</tp:taxon-name-part></tp:taxon-name>, <tp:taxon-name><tp:taxon-name-part taxon-name-part-type="subfamily">Galerucinae</tp:taxon-name-part></tp:taxon-name>, <tp:taxon-name><tp:taxon-name-part taxon-name-part-type="tribe">Alticini</tp:taxon-name-part></tp:taxon-name>).</article-title> <source>Insect Systematics &amp; Evolution</source> <volume>43</volume>: <fpage>11</fpage>–<lpage>33</lpage>. <ext-link xlink:type="simple" ext-link-type="doi" xlink:href="10.1163/187631212X626032">https://doi.org/10.1163/187631212X626032</ext-link></mixed-citation></ref><ref id="B34"><mixed-citation xmlns:xlink="http://www.w3.org/1999/xlink" xlink:type="simple">
          <person-group><name name-style="western"><surname>Furth</surname><given-names>DG</given-names></name><name name-style="western"><surname>Suzuki</surname><given-names>K</given-names></name></person-group> (<year>1998</year>) <article-title>Studies of Oriental and Australian <tp:taxon-name><tp:taxon-name-part taxon-name-part-type="subfamily">Alticinae</tp:taxon-name-part></tp:taxon-name> genera based on the comparative morphology of the metafemoral spring, genitalia, and hind wing venation.</article-title> In: <person-group><name name-style="western"><surname>Biondi</surname><given-names>M</given-names></name><name name-style="western"><surname>Daccordi</surname><given-names>M</given-names></name><name name-style="western"><surname>Furth</surname><given-names>DG</given-names></name></person-group> (<role>Eds</role>) <issue-title>Proceedings of the Fourth International Symposium on the Chrysomelidae.</issue-title> <source>XX International Congress of Entomology, Firenze (Italy), 1996. Museo Regionale di Scienze Naturali, Torino</source>, <fpage>91</fpage>–<lpage>124</lpage>.</mixed-citation></ref><ref id="B33"><mixed-citation xmlns:xlink="http://www.w3.org/1999/xlink" xlink:type="simple">
          <person-group><name name-style="western"><surname>Furth</surname><given-names>DG</given-names></name><name name-style="western"><surname>Suzuki</surname><given-names>K</given-names></name></person-group> (<year>1994</year>) <article-title>Character correlation studies of problematic genera of <tp:taxon-name><tp:taxon-name-part taxon-name-part-type="subfamily">Alticinae</tp:taxon-name-part></tp:taxon-name> in relation to <tp:taxon-name><tp:taxon-name-part taxon-name-part-type="subfamily">Galerucinae</tp:taxon-name-part></tp:taxon-name> (<tp:taxon-name><tp:taxon-name-part taxon-name-part-type="order">Coleoptera</tp:taxon-name-part></tp:taxon-name>: <tp:taxon-name><tp:taxon-name-part taxon-name-part-type="family">Chrysomelidae</tp:taxon-name-part></tp:taxon-name>).</article-title> In: <person-group><name name-style="western"><surname>Furth</surname><given-names>DG</given-names></name></person-group> (<role>Ed.</role>) <issue-title>Proceedings of the Third International Symposium on the Chrysomelidae, Beijing (China), 1992.</issue-title> <source>Backhuys Publishers, Leiden</source>, <fpage>116</fpage>–<lpage>135</lpage>.</mixed-citation></ref></ref-list></tp:taxon-treatment>
