# Supplementary material for: Ugandaltica gen. n., a tiny flea beetle from the forest canopy in Central Africa (Coleoptera, Chrysomelidae, Galerucinae, Alticini)
Source: Zookeys. 2018 Mar 27;(746):123–36. doi: 10.3897/zookeys.746.23637 (PMC5904385; doi:10.3897/zookeys.746.23637)
Supplement: XML Treatment for Ugandaltica wagneri [file zookeys.746.23637-treatment2.xml]

<!DOCTYPE tp:taxon-treatment
  PUBLIC "-//TaxonX//DTD Taxonomic Treatment Publishing DTD v0 20100105//EN" "tax-treatment-NSO.dtd">
<tp:taxon-treatment xmlns:tp="http://www.plazi.org/taxpub"><tp:treatment-meta><kwd-group><label>Taxon classification</label><kwd><named-content xmlns:xlink="http://www.w3.org/1999/xlink" content-type="kingdom">Animalia</named-content></kwd><kwd><named-content xmlns:xlink="http://www.w3.org/1999/xlink" content-type="order">Coleoptera</named-content></kwd><kwd><named-content xmlns:xlink="http://www.w3.org/1999/xlink" content-type="family">Chrysomelidae</named-content></kwd></kwd-group><mixed-citation publication-type="journal"><person-group><name><surname>D’Alessandro</surname><given-names>Paola</given-names></name><name><surname>Biondi</surname><given-names>Maurizio</given-names></name></person-group><article-title>
          <italic><tp:taxon-name><tp:taxon-name-part taxon-name-part-type="genus" reg="Ugandaltica">Ugandaltica</tp:taxon-name-part></tp:taxon-name></italic> gen. n., a tiny flea beetle from the forest canopy in Central Africa (<tp:taxon-name><tp:taxon-name-part taxon-name-part-type="order">Coleoptera</tp:taxon-name-part></tp:taxon-name>, <tp:taxon-name><tp:taxon-name-part taxon-name-part-type="family">Chrysomelidae</tp:taxon-name-part></tp:taxon-name>, <tp:taxon-name><tp:taxon-name-part taxon-name-part-type="subfamily">Galerucinae</tp:taxon-name-part></tp:taxon-name>, <tp:taxon-name><tp:taxon-name-part taxon-name-part-type="tribe">Alticini</tp:taxon-name-part></tp:taxon-name>)</article-title><source>Zookeys</source><day>27</day><month>3</month><year>2018</year><volume>2018</volume><issue>746</issue><fpage>123</fpage><lpage>136</lpage><pub-id pub-id-type="doi">10.3897/zookeys.746.23637</pub-id></mixed-citation></tp:treatment-meta><tp:nomenclature><tp:taxon-name>
            <tp:taxon-name-part taxon-name-part-type="genus" reg="Ugandaltica">Ugandaltica</tp:taxon-name-part>
            <tp:taxon-name-part taxon-name-part-type="species" reg="wagneri">wagneri</tp:taxon-name-part>
            <object-id xmlns:xlink="http://www.w3.org/1999/xlink" content-type="zoobank" xlink:type="simple">http://zoobank.org/7A52C5A4-EDAF-48BE-A2B0-EDF0C23C893F</object-id>
          </tp:taxon-name><tp:taxon-status xmlns:xlink="http://www.w3.org/1999/xlink" xlink:type="simple">sp. n.</tp:taxon-status></tp:nomenclature><tp:treatment-sec sec-type="Type-specimen" id="SECID0EORAE"><title>Type-specimen.</title><p>Holotype male, pinned, with genitalia on the same support. Original label: “Uganda, District Masindi / Budongo Forest n. Sonso / <named-content xmlns:xlink="http://www.w3.org/1999/xlink" content-type="dwc:verbatimCoordinates" xlink:type="simple"><named-content content-type="geo-json" specific-use="{&#34;type&#34;:&#34;Point&#34;,&#34;coordinates&#34;:[31.583333,1.750000]}" id="NCID0EXRAE" xlink:type="simple">1°45'N, 31°35'E</named-content></named-content> / 15-25.i.1997 / Th. Wagner leg. [white label] // R.a.78N [white label] // HOLOTYPE / <italic><tp:taxon-name><tp:taxon-name-part taxon-name-part-type="genus" reg="Ugandaltica">Ugandaltica</tp:taxon-name-part> <tp:taxon-name-part taxon-name-part-type="species" reg="wagneri">wagneri</tp:taxon-name-part></tp:taxon-name></italic> sp. n. / D’Alessandro and Biondi det. 2018 [red label]” (<abbrev xmlns:xlink="http://www.w3.org/1999/xlink" xlink:title="collection of M. Biondi" id="ABBRID0EHSAE" xlink:type="simple">BAQ</abbrev>).</p><!--PageBreak--></tp:treatment-sec><tp:treatment-sec sec-type="Paratypes" id="SECID0EMSAE"><title>Paratypes.</title><p>Uganda, District Masindi / Budongo Forest n. Sonso / <named-content xmlns:xlink="http://www.w3.org/1999/xlink" content-type="dwc:verbatimCoordinates" xlink:type="simple"><named-content content-type="geo-json" specific-use="{&#34;type&#34;:&#34;Point&#34;,&#34;coordinates&#34;:[31.583333,1.750000]}" id="NCID0EVSAE" xlink:type="simple">1°45'N, 31°35'E</named-content></named-content>, 19-30.vi.1995 / Th. Wagner leg. // C.a.7, 1 ♂ and 1 ♀ (<abbrev xmlns:xlink="http://www.w3.org/1999/xlink" xlink:title="collection of M. Biondi" id="ABBRID0E1SAE" xlink:type="simple">BAQ</abbrev>); ditto, 1-10.vii.1995 // R.a.7, 1 ♀ (<abbrev xmlns:xlink="http://www.w3.org/1999/xlink" xlink:title="collection of M. Biondi" id="ABBRID0E5SAE" xlink:type="simple">BAQ</abbrev>); ditto, // T.r.2, 1 ♀ (<abbrev xmlns:xlink="http://www.w3.org/1999/xlink" xlink:title="collection of M. Biondi" id="ABBRID0ECTAE" xlink:type="simple">BAQ</abbrev>); ditto, // T.r.3, 1 ♂ (<abbrev xmlns:xlink="http://www.w3.org/1999/xlink" content-type="institution" xlink:title="The Natural History Museum, London, Great Britain" id="ABBRID0EGTAE" xlink:type="simple">BMNH</abbrev>); ditto, // T.r.4, 1 ♂ (<abbrev xmlns:xlink="http://www.w3.org/1999/xlink" xlink:title="collection of M. Biondi" id="ABBRID0ELTAE" xlink:type="simple">BAQ</abbrev>); ditto, // T.r.6, 1 ♀ (<abbrev xmlns:xlink="http://www.w3.org/1999/xlink" content-type="institution" xlink:title="The Natural History Museum, London, Great Britain" id="ABBRID0EPTAE" xlink:type="simple">BMNH</abbrev>); ditto, // T.r.8, 1 ♀ (<abbrev xmlns:xlink="http://www.w3.org/1999/xlink" xlink:title="collection of M. Biondi" id="ABBRID0EUTAE" xlink:type="simple">BAQ</abbrev>); ditto, 11-20.vii.1995 // T.r.2, 1 ♀ (<abbrev xmlns:xlink="http://www.w3.org/1999/xlink" xlink:title="collection of M. Biondi" id="ABBRID0EYTAE" xlink:type="simple">BAQ</abbrev>); ditto, 21-30.vii.1995 // R.a.22, 1 ♂ (<abbrev xmlns:xlink="http://www.w3.org/1999/xlink" content-type="institution" xlink:title="Entomologické oddělení Národního muzea, Praha-Kunratice, Czech Republic" id="ABBRID0E3TAE" xlink:type="simple">NMPC</abbrev>); ditto, 5-15.i.1997 // R.a.57, 1 ♀ (<abbrev xmlns:xlink="http://www.w3.org/1999/xlink" content-type="institution" xlink:title="Entomologické oddělení Národního muzea, Praha-Kunratice, Czech Republic" id="ABBRID0EBUAE" xlink:type="simple">NMPC</abbrev>); ditto, 15-25.i.1997 // R.a.48, 2 ♂ and 1 ♀ (<abbrev xmlns:xlink="http://www.w3.org/1999/xlink" xlink:title="collection of M. Biondi" id="ABBRID0EGUAE" xlink:type="simple">BAQ</abbrev>).</p></tp:treatment-sec><tp:treatment-sec sec-type="type locality" id="SECID0EKUAE"><title>Type locality.</title><p>Uganda, District Masindi, Budongo Forest n. Sonso, <named-content xmlns:xlink="http://www.w3.org/1999/xlink" content-type="dwc:verbatimCoordinates" xlink:type="simple"><named-content content-type="geo-json" specific-use="{&#34;type&#34;:&#34;Point&#34;,&#34;coordinates&#34;:[31.583333,1.750000]}" id="NCID0ETUAE" xlink:type="simple">1°45'N, 31°35'E</named-content></named-content>, secondary forest, night, on fogged <italic><tp:taxon-name><tp:taxon-name-part taxon-name-part-type="genus" reg="Rinorea">Rinorea</tp:taxon-name-part> <tp:taxon-name-part taxon-name-part-type="species" reg="beniensis">beniensis</tp:taxon-name-part></tp:taxon-name></italic>, 15-25.i.1997, Th. Wagner leg.</p></tp:treatment-sec><tp:treatment-sec sec-type="description" id="SECID0EDVAE"><title>Description of the holotype.</title><p>Body small-sized, roundish, distinctly convex (Fig. <xref ref-type="fig" rid="F1">1A</xref>); <abbrev xmlns:xlink="http://www.w3.org/1999/xlink" xlink:title="total length of body" id="ABBRID0ENVAE" xlink:type="simple">LB</abbrev> = 1.20 mm. Maximum pronotal width in basal third (<abbrev xmlns:xlink="http://www.w3.org/1999/xlink" xlink:title="maximum width of pronotum" id="ABBRID0ERVAE" xlink:type="simple">WP</abbrev> = 0.52 mm); maximum elytral width in middle (<abbrev xmlns:xlink="http://www.w3.org/1999/xlink" xlink:title="maximum width of elytra together" id="ABBRID0EVVAE" xlink:type="simple">WE</abbrev> = 0.74 mm). Dorsal integument brownish, shiny, with slightly paler elytral suture. Frons and vertex smooth (Fig. <xref ref-type="fig" rid="F2">2A</xref>); frontal tubercles absent; frontal grooves distinctly impressed, extending from upper ocular margin to antennal socket on either side; inter-antennal space slightly wider than length of <!--PageBreak-->first antennomere; frontal carina wide, flat apically, not delimited laterally, and poorly delimited posteriorly; eye sub-elliptical, rather wide; antennae slightly shorter than half body length (Fig. <xref ref-type="fig" rid="F1">1A</xref>) (<abbrev xmlns:xlink="http://www.w3.org/1999/xlink" xlink:title="length of antennae" id="ABBRID0EDWAE" xlink:type="simple">LAN</abbrev> = 0.58 mm; <abbrev xmlns:xlink="http://www.w3.org/1999/xlink" xlink:title="length of antennae" id="ABBRID0EHWAE" xlink:type="simple">LAN</abbrev>/<abbrev xmlns:xlink="http://www.w3.org/1999/xlink" xlink:title="total length of body" id="ABBRID0ELWAE" xlink:type="simple">LB</abbrev> = 0.48); antennomeres (Fig. <xref ref-type="fig" rid="F2">2A</xref>) 1–2 distinctly wider than the rest, the first sub-conical and the second sub-cylindrical; 7 distinctly wider than the adjacent antennomeres; 1–3 pale in colour, 8–11 brownish; <abbrev xmlns:xlink="http://www.w3.org/1999/xlink" xlink:title="numerical sequence proportional to length of each antennomere" id="ABBRID0ETWAE" xlink:type="simple">LA</abbrev>: 100:114:43:71:71:71:93:86:100:114:135. Pronotum (Fig. <xref ref-type="fig" rid="F2">2B</xref>) sub-trapezoidal, slightly wider posteriorly, distinctly transverse (<abbrev xmlns:xlink="http://www.w3.org/1999/xlink" xlink:title="medial length of pronotum" id="ABBRID0E2WAE" xlink:type="simple">LP</abbrev> = 0.34 mm; <abbrev xmlns:xlink="http://www.w3.org/1999/xlink" xlink:title="maximum width of pronotum" id="ABBRID0E6WAE" xlink:type="simple">WP</abbrev>/<abbrev xmlns:xlink="http://www.w3.org/1999/xlink" xlink:title="medial length of pronotum" id="ABBRID0EDXAE" xlink:type="simple">LP</abbrev> = 1.51), distinctly rounded laterally, and as wide as elytra basally; not margined anteriorly and basally; basal margin distinctly sinuous; lateral margin moderately expanded; anterior angles distinctly prominent, obliquely bevelled; posterior angles with a slightly prominent setigerous pore; punctation rather dense and uniform; most punctures slightly elongate and deeply impressed on sub-smooth surface. Scutellum (Fig. <xref ref-type="fig" rid="F2">2B</xref>) slightly elongate, roundish apically, with sub-smooth surface. Elytra (Figs <xref ref-type="fig" rid="F1">1A</xref>, <xref ref-type="fig" rid="F2">2D</xref>) slightly elongate (<abbrev xmlns:xlink="http://www.w3.org/1999/xlink" xlink:title="length of elytra" id="ABBRID0ETXAE" xlink:type="simple">LE</abbrev> = 0.99 mm; <abbrev xmlns:xlink="http://www.w3.org/1999/xlink" xlink:title="maximum width of elytra together" id="ABBRID0EXXAE" xlink:type="simple">WE</abbrev>/<abbrev xmlns:xlink="http://www.w3.org/1999/xlink" xlink:title="length of elytra" id="ABBRID0E2XAE" xlink:type="simple">LE</abbrev> = 0.75), entirely covering pygidium, strongly arcuate <!--PageBreak-->laterally, jointly rounded apically; lateral margin moderately expanded up to sub-apical part of elytra, slightly visible in dorsal view; punctation arranged in 9 (+ 1 scutellar) regular rows; punctures larger than on pronotum, and distinctly impressed on most of the surface (shallower towards elytral apex); interstriae slightly raised, humeral callus distinct and prominent. Macropterous metathoracic wings. Legs with femora dark brown and tibiae brownish; coxae, apex of femora, base of tibiae, and tarsi yellowish. First tarsomere of anterior and middle tarsi distinctly dilated. Body dark brown ventrally; last visible abdominal sternite without special preapical impressions. Aedeagus (Fig. <xref ref-type="fig" rid="F3">3C</xref>) (<abbrev xmlns:xlink="http://www.w3.org/1999/xlink" xlink:title="length of aedeagus" id="ABBRID0EFYAE" xlink:type="simple">LAED</abbrev> = 0.49 mm; <abbrev xmlns:xlink="http://www.w3.org/1999/xlink" xlink:title="length of elytra" id="ABBRID0EJYAE" xlink:type="simple">LE</abbrev>/<abbrev xmlns:xlink="http://www.w3.org/1999/xlink" xlink:title="length of aedeagus" id="ABBRID0ENYAE" xlink:type="simple">LAED</abbrev> = 2.03) tapering slightly towards the apex in ventral view; sub-triangular apically, acute, without a median tooth; surface smooth, with rather large pores, more numerous laterally; phallobasis widely rounded basally; aedeagus distinctly and evenly curved in lateral view, the apex slightly dorsally oriented; dorsal ligula about half the length of median lobe, wide, formed by an apically acute, triangular, median lobe, and two lateral lobes.</p></tp:treatment-sec><tp:treatment-sec sec-type="variation" id="SECID0ERYAE"><title>Variations.</title><p>Paratypes are very similar in size, shape, sculpture and colour to the holotype. Female without the dilated first tarsomere in the anterior and middle tarsi. Spermatheca (Fig. <xref ref-type="fig" rid="F3">3D</xref>) with sub-cylindrical basal part, narrower towards distal part; neck not distinctly separated from basal part; apical part thicker than neck and distinctly separated from it; ductus thin, as long as half the length of basal part, uncoiled, and laterally inserted.</p><p>Male (n = 6; mean and standard deviation; range): <abbrev xmlns:xlink="http://www.w3.org/1999/xlink" xlink:title="length of elytra" id="ABBRID0E4YAE" xlink:type="simple">LE</abbrev> = 1.01 ± 0.10 mm (0.93 ≤ <abbrev xmlns:xlink="http://www.w3.org/1999/xlink" xlink:title="length of elytra" id="ABBRID0EBZAE" xlink:type="simple">LE</abbrev> ≤ 1.20 mm); <abbrev xmlns:xlink="http://www.w3.org/1999/xlink" xlink:title="maximum width of elytra together" id="ABBRID0EFZAE" xlink:type="simple">WE</abbrev> = 0.76 ± 0.07 mm (0.71 ≤ <abbrev xmlns:xlink="http://www.w3.org/1999/xlink" xlink:title="maximum width of elytra together" id="ABBRID0EJZAE" xlink:type="simple">WE</abbrev> ≤ 0.89 mm); <abbrev xmlns:xlink="http://www.w3.org/1999/xlink" xlink:title="medial length of pronotum" id="ABBRID0ENZAE" xlink:type="simple">LP</abbrev> = 0.35 ± 0.02 mm (0.34 ≤ <abbrev xmlns:xlink="http://www.w3.org/1999/xlink" xlink:title="medial length of pronotum" id="ABBRID0ERZAE" xlink:type="simple">LP</abbrev> ≤ 0.39 mm); <abbrev xmlns:xlink="http://www.w3.org/1999/xlink" xlink:title="maximum width of pronotum" id="ABBRID0EVZAE" xlink:type="simple">WP</abbrev> = 0.53 ± 0.04 mm (0.50 ≤ <abbrev xmlns:xlink="http://www.w3.org/1999/xlink" xlink:title="maximum width of pronotum" id="ABBRID0EZZAE" xlink:type="simple">WP</abbrev> ≤ 0.61 mm); <abbrev xmlns:xlink="http://www.w3.org/1999/xlink" xlink:title="length of antennae" id="ABBRID0E4ZAE" xlink:type="simple">LAN</abbrev> = 0.60 ± 0.03 mm (0.58 ≤ <abbrev xmlns:xlink="http://www.w3.org/1999/xlink" xlink:title="length of antennae" id="ABBRID0EB1AE" xlink:type="simple">LAN</abbrev> ≤ 0.66 mm); <abbrev xmlns:xlink="http://www.w3.org/1999/xlink" xlink:title="length of aedeagus" id="ABBRID0EF1AE" xlink:type="simple">LAED</abbrev> = 0.49 ± 0.04 mm (0.46 ≤ <abbrev xmlns:xlink="http://www.w3.org/1999/xlink" xlink:title="length of aedeagus" id="ABBRID0EJ1AE" xlink:type="simple">LAED</abbrev> ≤ 0.58 mm); <abbrev xmlns:xlink="http://www.w3.org/1999/xlink" xlink:title="total length of body" id="ABBRID0EN1AE" xlink:type="simple">LB</abbrev> = 1.27 ± 0.03 mm (1.18 ≤ <abbrev xmlns:xlink="http://www.w3.org/1999/xlink" xlink:title="total length of body" id="ABBRID0ER1AE" xlink:type="simple">LB</abbrev> ≤ 1.53 mm); <abbrev xmlns:xlink="http://www.w3.org/1999/xlink" xlink:title="length of elytra" id="ABBRID0EV1AE" xlink:type="simple">LE</abbrev>/<abbrev xmlns:xlink="http://www.w3.org/1999/xlink" xlink:title="medial length of pronotum" id="ABBRID0EZ1AE" xlink:type="simple">LP</abbrev> = 2.88 ± 0.12 (2.74 ≤ <abbrev xmlns:xlink="http://www.w3.org/1999/xlink" xlink:title="length of elytra" id="ABBRID0E41AE" xlink:type="simple">LE</abbrev>/<abbrev xmlns:xlink="http://www.w3.org/1999/xlink" xlink:title="medial length of pronotum" id="ABBRID0EB2AE" xlink:type="simple">LP</abbrev> ≤ 3.10); <abbrev xmlns:xlink="http://www.w3.org/1999/xlink" xlink:title="maximum width of elytra together" id="ABBRID0EF2AE" xlink:type="simple">WE</abbrev>/<abbrev xmlns:xlink="http://www.w3.org/1999/xlink" xlink:title="maximum width of pronotum" id="ABBRID0EJ2AE" xlink:type="simple">WP</abbrev> = 1.43 ± 0.02 (1.40 ≤ <abbrev xmlns:xlink="http://www.w3.org/1999/xlink" xlink:title="maximum width of elytra together" id="ABBRID0EN2AE" xlink:type="simple">WE</abbrev>/<abbrev xmlns:xlink="http://www.w3.org/1999/xlink" xlink:title="maximum width of pronotum" id="ABBRID0ER2AE" xlink:type="simple">WP</abbrev> ≤ 1.46); <abbrev xmlns:xlink="http://www.w3.org/1999/xlink" xlink:title="maximum width of pronotum" id="ABBRID0EV2AE" xlink:type="simple">WP</abbrev>/<abbrev xmlns:xlink="http://www.w3.org/1999/xlink" xlink:title="medial length of pronotum" id="ABBRID0EZ2AE" xlink:type="simple">LP</abbrev> = 1.51 ± 0.04 (1.48 ≤ <abbrev xmlns:xlink="http://www.w3.org/1999/xlink" xlink:title="maximum width of pronotum" id="ABBRID0E42AE" xlink:type="simple">WP</abbrev>/<abbrev xmlns:xlink="http://www.w3.org/1999/xlink" xlink:title="medial length of pronotum" id="ABBRID0EB3AE" xlink:type="simple">LP</abbrev> ≤ 1.58); <abbrev xmlns:xlink="http://www.w3.org/1999/xlink" xlink:title="maximum width of elytra together" id="ABBRID0EF3AE" xlink:type="simple">WE</abbrev>/<abbrev xmlns:xlink="http://www.w3.org/1999/xlink" xlink:title="length of elytra" id="ABBRID0EJ3AE" xlink:type="simple">LE</abbrev> = 0.75 ± 0.01 (0.74 ≤ <abbrev xmlns:xlink="http://www.w3.org/1999/xlink" xlink:title="maximum width of elytra together" id="ABBRID0EN3AE" xlink:type="simple">WE</abbrev>/<abbrev xmlns:xlink="http://www.w3.org/1999/xlink" xlink:title="length of elytra" id="ABBRID0ER3AE" xlink:type="simple">LE</abbrev> ≤ 0.77); <abbrev xmlns:xlink="http://www.w3.org/1999/xlink" xlink:title="length of antennae" id="ABBRID0EV3AE" xlink:type="simple">LAN</abbrev>/<abbrev xmlns:xlink="http://www.w3.org/1999/xlink" xlink:title="total length of body" id="ABBRID0EZ3AE" xlink:type="simple">LB</abbrev> = 0.47 ± 0.02 (0.43 ≤ <abbrev xmlns:xlink="http://www.w3.org/1999/xlink" xlink:title="length of antennae" id="ABBRID0E43AE" xlink:type="simple">LAN</abbrev>/<abbrev xmlns:xlink="http://www.w3.org/1999/xlink" xlink:title="total length of body" id="ABBRID0EB4AE" xlink:type="simple">LB</abbrev> ≤ 0.50); <abbrev xmlns:xlink="http://www.w3.org/1999/xlink" xlink:title="length of elytra" id="ABBRID0EF4AE" xlink:type="simple">LE</abbrev>/<abbrev xmlns:xlink="http://www.w3.org/1999/xlink" xlink:title="length of aedeagus" id="ABBRID0EJ4AE" xlink:type="simple">LAED</abbrev> = 2.05 ± 0.08 (1.90 ≤ <abbrev xmlns:xlink="http://www.w3.org/1999/xlink" xlink:title="length of elytra" id="ABBRID0EN4AE" xlink:type="simple">LE</abbrev>/ <abbrev xmlns:xlink="http://www.w3.org/1999/xlink" xlink:title="length of aedeagus" id="ABBRID0ER4AE" xlink:type="simple">LAED</abbrev> ≤ 2.13). Female (n = 6; mean and standard deviation; range): <abbrev xmlns:xlink="http://www.w3.org/1999/xlink" xlink:title="length of elytra" id="ABBRID0EV4AE" xlink:type="simple">LE</abbrev> = 1.07 ± 0.04 mm (1.00 ≤ <abbrev xmlns:xlink="http://www.w3.org/1999/xlink" xlink:title="length of elytra" id="ABBRID0EZ4AE" xlink:type="simple">LE</abbrev> ≤ 1.13 mm); <abbrev xmlns:xlink="http://www.w3.org/1999/xlink" xlink:title="maximum width of elytra together" id="ABBRID0E44AE" xlink:type="simple">WE</abbrev> = 0.82 ± 0.02 mm (0.79 ≤ <abbrev xmlns:xlink="http://www.w3.org/1999/xlink" xlink:title="maximum width of elytra together" id="ABBRID0EB5AE" xlink:type="simple">WE</abbrev> ≤ 0.85 mm); <abbrev xmlns:xlink="http://www.w3.org/1999/xlink" xlink:title="medial length of pronotum" id="ABBRID0EF5AE" xlink:type="simple">LP</abbrev> = 0.36 ± 0.02 mm (0.34 ≤ <abbrev xmlns:xlink="http://www.w3.org/1999/xlink" xlink:title="medial length of pronotum" id="ABBRID0EJ5AE" xlink:type="simple">LP</abbrev> ≤ 0.39 mm); <abbrev xmlns:xlink="http://www.w3.org/1999/xlink" xlink:title="maximum width of pronotum" id="ABBRID0EN5AE" xlink:type="simple">WP</abbrev> = 0.56 ± 0.01 mm (0.55 ≤ <abbrev xmlns:xlink="http://www.w3.org/1999/xlink" xlink:title="maximum width of pronotum" id="ABBRID0ER5AE" xlink:type="simple">WP</abbrev> ≤ 0.58 mm); <abbrev xmlns:xlink="http://www.w3.org/1999/xlink" xlink:title="length of antennae" id="ABBRID0EV5AE" xlink:type="simple">LAN</abbrev> = 0.59 ± 0.01 mm (0.58 ≤ <abbrev xmlns:xlink="http://www.w3.org/1999/xlink" xlink:title="length of antennae" id="ABBRID0EZ5AE" xlink:type="simple">LAN</abbrev> ≤ 0.61 mm); <abbrev xmlns:xlink="http://www.w3.org/1999/xlink" xlink:title="length of spermathecal capsule" id="ABBRID0E45AE" xlink:type="simple">LSPC</abbrev> = 0.20 ± 0.01 mm (0.19 ≤ <abbrev xmlns:xlink="http://www.w3.org/1999/xlink" xlink:title="length of spermathecal capsule" id="ABBRID0EB6AE" xlink:type="simple">LSPC</abbrev> ≤ 0.21 mm); <abbrev xmlns:xlink="http://www.w3.org/1999/xlink" xlink:title="total length of body" id="ABBRID0EF6AE" xlink:type="simple">LB</abbrev> = 1.35 ± 0.04 mm (1.29 ≤ <abbrev xmlns:xlink="http://www.w3.org/1999/xlink" xlink:title="total length of body" id="ABBRID0EJ6AE" xlink:type="simple">LB</abbrev> ≤ 1.40 mm); <abbrev xmlns:xlink="http://www.w3.org/1999/xlink" xlink:title="length of elytra" id="ABBRID0EN6AE" xlink:type="simple">LE</abbrev>/<abbrev xmlns:xlink="http://www.w3.org/1999/xlink" xlink:title="medial length of pronotum" id="ABBRID0ER6AE" xlink:type="simple">LP</abbrev> = 2.97 ± 0.10 (2.83 ≤ <abbrev xmlns:xlink="http://www.w3.org/1999/xlink" xlink:title="length of elytra" id="ABBRID0EV6AE" xlink:type="simple">LE</abbrev>/<abbrev xmlns:xlink="http://www.w3.org/1999/xlink" xlink:title="medial length of pronotum" id="ABBRID0EZ6AE" xlink:type="simple">LP</abbrev> ≤ 3.13); <abbrev xmlns:xlink="http://www.w3.org/1999/xlink" xlink:title="maximum width of elytra together" id="ABBRID0E46AE" xlink:type="simple">WE</abbrev>/<abbrev xmlns:xlink="http://www.w3.org/1999/xlink" xlink:title="maximum width of pronotum" id="ABBRID0ECAAG" xlink:type="simple">WP</abbrev> = 1.46 ± 0.02 (1.43 ≤ <abbrev xmlns:xlink="http://www.w3.org/1999/xlink" xlink:title="maximum width of elytra together" id="ABBRID0EGAAG" xlink:type="simple">WE</abbrev>/<abbrev xmlns:xlink="http://www.w3.org/1999/xlink" xlink:title="maximum width of pronotum" id="ABBRID0EKAAG" xlink:type="simple">WP</abbrev> ≤ 1.48); <abbrev xmlns:xlink="http://www.w3.org/1999/xlink" xlink:title="maximum width of pronotum" id="ABBRID0EOAAG" xlink:type="simple">WP</abbrev>/<abbrev xmlns:xlink="http://www.w3.org/1999/xlink" xlink:title="medial length of pronotum" id="ABBRID0ESAAG" xlink:type="simple">LP</abbrev> = 1.55 ± 0.06 (1.48 ≤ <abbrev xmlns:xlink="http://www.w3.org/1999/xlink" xlink:title="maximum width of pronotum" id="ABBRID0EWAAG" xlink:type="simple">WP</abbrev>/<abbrev xmlns:xlink="http://www.w3.org/1999/xlink" xlink:title="medial length of pronotum" id="ABBRID0E1AAG" xlink:type="simple">LP</abbrev> ≤ 1.61); <abbrev xmlns:xlink="http://www.w3.org/1999/xlink" xlink:title="maximum width of elytra together" id="ABBRID0E5AAG" xlink:type="simple">WE</abbrev>/<abbrev xmlns:xlink="http://www.w3.org/1999/xlink" xlink:title="length of elytra" id="ABBRID0ECBAG" xlink:type="simple">LE</abbrev> = 0.77 ± 0.02 (0.73 ≤ <abbrev xmlns:xlink="http://www.w3.org/1999/xlink" xlink:title="maximum width of elytra together" id="ABBRID0EGBAG" xlink:type="simple">WE</abbrev>/<abbrev xmlns:xlink="http://www.w3.org/1999/xlink" xlink:title="length of elytra" id="ABBRID0EKBAG" xlink:type="simple">LE</abbrev> ≤ 0.79); <abbrev xmlns:xlink="http://www.w3.org/1999/xlink" xlink:title="length of antennae" id="ABBRID0EOBAG" xlink:type="simple">LAN</abbrev>/<abbrev xmlns:xlink="http://www.w3.org/1999/xlink" xlink:title="total length of body" id="ABBRID0ESBAG" xlink:type="simple">LB</abbrev> = 0.44 ± 0.02 (0.42 ≤ <abbrev xmlns:xlink="http://www.w3.org/1999/xlink" xlink:title="length of antennae" id="ABBRID0EWBAG" xlink:type="simple">LAN</abbrev>/<abbrev xmlns:xlink="http://www.w3.org/1999/xlink" xlink:title="total length of body" id="ABBRID0E1BAG" xlink:type="simple">LB</abbrev> ≤ 0.46); <abbrev xmlns:xlink="http://www.w3.org/1999/xlink" xlink:title="length of elytra" id="ABBRID0E5BAG" xlink:type="simple">LE</abbrev>/<abbrev xmlns:xlink="http://www.w3.org/1999/xlink" xlink:title="length of spermathecal capsule" id="ABBRID0ECCAG" xlink:type="simple">LSPC</abbrev> = 5.40 ± 0.28 (4.85 ≤ <abbrev xmlns:xlink="http://www.w3.org/1999/xlink" xlink:title="length of elytra" id="ABBRID0EGCAG" xlink:type="simple">LE</abbrev>/<abbrev xmlns:xlink="http://www.w3.org/1999/xlink" xlink:title="length of spermathecal capsule" id="ABBRID0EKCAG" xlink:type="simple">LSPC</abbrev> ≤ 5.67).</p></tp:treatment-sec><tp:treatment-sec sec-type="etymology" id="SECID0EOCAG"><title>Etymology.</title><p>The specific epithet is a Latinized noun in the genitive case referring to its collector Thomas Wagner (University of Koblenz-Landau, Germany), renowned specialist of Afrotropical <tp:taxon-name><tp:taxon-name-part taxon-name-part-type="tribe">Galerucini</tp:taxon-name-part></tp:taxon-name>.</p></tp:treatment-sec><tp:treatment-sec sec-type="distribution" id="SECID0EZCAG"><title>Distribution.</title><p>Central Africa (Uganda). Considering both the habitat types and the most common species distributions associated with each chorotype (<xref ref-type="bibr" rid="B6">Biondi and D’Alessandro 2006</xref>), <italic><tp:taxon-name><tp:taxon-name-part taxon-name-part-type="genus" reg="Ugandaltica">Ugandaltica</tp:taxon-name-part> <tp:taxon-name-part taxon-name-part-type="species" reg="wagneri">wagneri</tp:taxon-name-part></tp:taxon-name></italic> sp. n. possibly falls inside the Northern-Eastern Afrotropical chorotype (NEA).</p><!--PageBreak--></tp:treatment-sec><tp:treatment-sec sec-type="ecology" id="SECID0EPDAG"><title>Ecology.</title><p>All the specimens were collected in primary and secondary forest, at 1200 m a.s.l., by fogging the following trees: <italic><tp:taxon-name><tp:taxon-name-part taxon-name-part-type="genus" reg="Trichilia">Trichilia</tp:taxon-name-part> <tp:taxon-name-part taxon-name-part-type="species" reg="rubescens">rubescens</tp:taxon-name-part></tp:taxon-name></italic> (<tp:taxon-name><tp:taxon-name-part taxon-name-part-type="family">Meliaceae</tp:taxon-name-part></tp:taxon-name>), <italic><tp:taxon-name><tp:taxon-name-part taxon-name-part-type="genus" reg="Rinorea">Rinorea</tp:taxon-name-part> <tp:taxon-name-part taxon-name-part-type="species" reg="beniensis">beniensis</tp:taxon-name-part></tp:taxon-name></italic> (<tp:taxon-name><tp:taxon-name-part taxon-name-part-type="family">Violaceae</tp:taxon-name-part></tp:taxon-name>), and <italic><tp:taxon-name><tp:taxon-name-part taxon-name-part-type="genus" reg="Cynometra">Cynometra</tp:taxon-name-part> <tp:taxon-name-part taxon-name-part-type="species" reg="alexandri">alexandri</tp:taxon-name-part></tp:taxon-name></italic> (<tp:taxon-name><tp:taxon-name-part taxon-name-part-type="family">Caesalpiniaceae</tp:taxon-name-part></tp:taxon-name>). The species was present during both the wet season, June and July 1995, and dry season, January 1997 (<xref ref-type="bibr" rid="B44">Wagner 1999</xref>, <xref ref-type="bibr" rid="B45">2000</xref>, <xref ref-type="bibr" rid="B46">2001</xref>).</p></tp:treatment-sec><tp:treatment-sec><!--Section generated to contain objects referenced in tp:taxon-treatment.--><fig id="F1" position="float" orientation="portrait"><label>Figure 1.</label><caption><p>
                <italic><tp:taxon-name><tp:taxon-name-part taxon-name-part-type="genus" reg="Ugandaltica">Ugandaltica</tp:taxon-name-part> <tp:taxon-name-part taxon-name-part-type="species" reg="wagneri">wagneri</tp:taxon-name-part></tp:taxon-name></italic> sp. n. <bold>A</bold> Habitus of male holotype in dorsal view <bold>B</bold> Collecting site (black dot). Scale bar: 1 mm.</p></caption><graphic xmlns:xlink="http://www.w3.org/1999/xlink" xlink:href="zookeys-746-123-g001.jpg" position="float" orientation="portrait" xlink:type="simple" id="oo_192983.jpg"/></fig><fig id="F2" position="float" orientation="portrait"><label>Figure 2.</label><caption><p>Morphological characters of <italic><tp:taxon-name><tp:taxon-name-part taxon-name-part-type="genus" reg="Ugandaltica">Ugandaltica</tp:taxon-name-part> <tp:taxon-name-part taxon-name-part-type="species" reg="wagneri">wagneri</tp:taxon-name-part></tp:taxon-name></italic> sp. n. <bold>A</bold> Head in dorsal view: 2<sup>nd</sup> = second antennal segment, 7<sup>th</sup> = seventh antennal segment, fc = frontal carina, fg = frontal groove, mp = maxillary palpus <bold>B</bold> pronotum: aa = anterior angle, am = anterior margin, pa = posterior angle, pm = posterior margin, sc = scutellum <bold>C</bold> Head in ventral view, prosternum and mesosternum: lp = labial palpus, mp = maxillary palpus, pip = prosternal intercoxal process, pc = procoxal cavity <bold>D</bold> Habitus of a female in ventral view: ee = elytral epipleurae. Scale bar: 150 µm (<bold>A</bold>); 300 µm (<bold>B</bold>, <bold>C</bold>); 500 µm (<bold>D</bold>).</p></caption><graphic xmlns:xlink="http://www.w3.org/1999/xlink" xlink:href="zookeys-746-123-g002.jpg" position="float" orientation="portrait" xlink:type="simple" id="oo_192984.jpg"/></fig><fig id="F3" position="float" orientation="portrait"><label>Figure 3.</label><caption><p>Morphological characters of <italic><tp:taxon-name><tp:taxon-name-part taxon-name-part-type="genus" reg="Ugandaltica">Ugandaltica</tp:taxon-name-part> <tp:taxon-name-part taxon-name-part-type="species" reg="wagneri">wagneri</tp:taxon-name-part></tp:taxon-name></italic> sp. n. <bold>A</bold> Distal part of hind tibia, and hind tarsus: 2<sup>nd</sup> = second tarsomere, 3<sup>rd</sup> = third tarsomere, 4<sup>th</sup> = fourth visible tarsomere, as = apical spur of hind tibia <bold>B</bold> Metafemoral extensor tendon: ba = basal angle of ventral lobe, be = basal edge of tendon, dba = dorsal-basal angle of tendon, dl = dorsal lobe, dev = dorsal edge of ventral lobe, ea = extended arm of dorsal lobe, rf = recurve flange, vl = ventral lobe <bold>C</bold> Aedeagus: d = dorsal view, l = lateral view, v = ventral view <bold>D</bold> Female genitalia: sp = spermatheca, tg = tignum, vp = vaginal palpi. Scale bar: 100 µm (<bold>A</bold>); 50 µm (<bold>B</bold>); 200 µm (<bold>C</bold>, <bold>D</bold>)</p></caption><graphic xmlns:xlink="http://www.w3.org/1999/xlink" xlink:href="zookeys-746-123-g003.jpg" position="float" orientation="portrait" xlink:type="simple" id="oo_192985.jpg"/></fig></tp:treatment-sec><ref-list><ref id="B6"><mixed-citation xmlns:xlink="http://www.w3.org/1999/xlink" xlink:type="simple">
          <person-group><name name-style="western"><surname>Biondi</surname><given-names>M</given-names></name><name name-style="western"><surname>D’Alessandro</surname><given-names>P</given-names></name></person-group> (<year>2006</year>) <article-title>Biogeographical analysis of the flea beetle genus <italic><tp:taxon-name><tp:taxon-name-part taxon-name-part-type="genus">Chaetocnema</tp:taxon-name-part></tp:taxon-name></italic> in the Afrotropical Region: distribution patterns and areas of endemism.</article-title> <source>Journal of Biogeography</source> <volume>33</volume>: <fpage>720</fpage>–<lpage>730</lpage>. <ext-link xlink:type="simple" ext-link-type="doi" xlink:href="10.1111/j.1365-2699.2006.01446.x">https://doi.org/10.1111/j.1365-2699.2006.01446.x</ext-link></mixed-citation></ref><ref id="B44"><mixed-citation xmlns:xlink="http://www.w3.org/1999/xlink" xlink:type="simple">
          <person-group><name name-style="western"><surname>Wagner</surname><given-names>T</given-names></name></person-group> (<year>1999</year>) <article-title>Arboreal chrysomelid community structure and faunal overlap between different types of forests in Central Africa.</article-title> In: <person-group><name name-style="western"><surname>Cox</surname><given-names>ML</given-names></name></person-group> (<role>Ed.</role>) <issue-title>Advances in Chrysomelidae Biology 1.</issue-title> <source>Backhuys Publishers, Leiden</source>, <fpage>247</fpage>–<lpage>270</lpage>.</mixed-citation></ref><ref id="B45"><mixed-citation xmlns:xlink="http://www.w3.org/1999/xlink" xlink:type="simple">
          <person-group><name name-style="western"><surname>Wagner</surname><given-names>T</given-names></name></person-group> (<year>2000</year>) <article-title>Influence of Forest Type and Tree Species on Canopy-Dwelling Beetles in Budongo Forest, Uganda.</article-title> <source>Biotropica</source> <volume>32</volume>(<issue>3</issue>): <fpage>502</fpage>–<lpage>514</lpage>. <ext-link xlink:type="simple" ext-link-type="doi" xlink:href="10.1111/j.1744-7429.2000.tb00496.x">https://doi.org/10.1111/j.1744-7429.2000.tb00496.x</ext-link></mixed-citation></ref><ref id="B46"><mixed-citation xmlns:xlink="http://www.w3.org/1999/xlink" xlink:type="simple">
          <person-group><name name-style="western"><surname>Wagner</surname><given-names>T</given-names></name></person-group> (<year>2001</year>) <article-title>Seasonal changes in the canopy arthropod fauna in <italic><tp:taxon-name><tp:taxon-name-part taxon-name-part-type="genus">Rinorea</tp:taxon-name-part> <tp:taxon-name-part taxon-name-part-type="species">beniensis</tp:taxon-name-part></tp:taxon-name></italic> in Budongo Forest, Uganda.</article-title> <source>Plant Ecology</source> <volume>153</volume>: <fpage>169</fpage>–<lpage>178</lpage>. <ext-link xlink:type="simple" ext-link-type="doi" xlink:href="10.1023/A:1017514417913">https://doi.org/10.1023/A:1017514417913</ext-link></mixed-citation></ref></ref-list></tp:taxon-treatment>
